# Supplementary material for: Determination of Binding Sites on Trastuzumab and Pertuzumab to Selective Affimers Using Hydrogen–Deuterium Exchange Mass Spectrometry
Source: J Am Soc Mass Spectrom. 2023 Mar 24;34(4):775–83. doi: 10.1021/jasms.3c00069 (PMC10080681; doi:10.1021/jasms.3c00069)
Supplement: Supplementary file 2 — js3c00069_si_002.xlsx [file js3c00069_si_002.xlsx]

## Sheet: Trastuzumab Peptide List
Protein	Start	End	Sequence	Modification	Charge State	Mass (Da)	Retention Time	State	Exposure (Seconds)	Deuterium Uptake (Da)
Trastuzumab Heavy Chain	4	18	LVESGGGLVQPGGSL		2	1369.73	6.23503	Free	0	0
Trastuzumab Heavy Chain	4	18	LVESGGGLVQPGGSL		2	1369.73	6.23121	Free	300	3.75603
Trastuzumab Heavy Chain	4	18	LVESGGGLVQPGGSL		2	1369.73	6.23012	Free	600	4.0434
Trastuzumab Heavy Chain	4	18	LVESGGGLVQPGGSL		2	1369.73	6.22622	In-Complex	0	0
Trastuzumab Heavy Chain	4	18	LVESGGGLVQPGGSL		2	1369.73	6.23037	In-Complex	300	3.6383
Trastuzumab Heavy Chain	4	18	LVESGGGLVQPGGSL		2	1369.73	6.22669	In-Complex	600	3.97867
Trastuzumab Heavy Chain	28	47	NIKDTYIHWVRQAPGKGLEW		3	2411.26	6.60173	Free	0	0
Trastuzumab Heavy Chain	28	47	NIKDTYIHWVRQAPGKGLEW		3	2411.26	6.5906	Free	300	4.0234
Trastuzumab Heavy Chain	28	47	NIKDTYIHWVRQAPGKGLEW		3	2411.26	6.5885	Free	600	4.3907
Trastuzumab Heavy Chain	28	47	NIKDTYIHWVRQAPGKGLEW		3	2411.26	6.57963	In-Complex	0	0
Trastuzumab Heavy Chain	28	47	NIKDTYIHWVRQAPGKGLEW		3	2411.26	6.577	In-Complex	300	3.40005
Trastuzumab Heavy Chain	28	47	NIKDTYIHWVRQAPGKGLEW		3	2411.26	6.57521	In-Complex	600	3.95604
Trastuzumab Heavy Chain	28	48	NIKDTYIHWVRQAPGKGLEWV		3	2510.33	6.68442	Free	0	0
Trastuzumab Heavy Chain	28	48	NIKDTYIHWVRQAPGKGLEWV		3	2510.33	6.67228	Free	300	4.30454
Trastuzumab Heavy Chain	28	48	NIKDTYIHWVRQAPGKGLEWV		3	2510.33	6.67055	Free	600	4.66106
Trastuzumab Heavy Chain	28	48	NIKDTYIHWVRQAPGKGLEWV		3	2510.33	6.65396	In-Complex	0	0
Trastuzumab Heavy Chain	28	48	NIKDTYIHWVRQAPGKGLEWV		3	2510.33	6.64951	In-Complex	300	3.73326
Trastuzumab Heavy Chain	28	48	NIKDTYIHWVRQAPGKGLEWV		3	2510.33	6.64724	In-Complex	600	4.30099
Trastuzumab Heavy Chain	35	46	HWVRQAPGKGLE		3	1377.74	4.40486	Free	0	0
Trastuzumab Heavy Chain	35	46	HWVRQAPGKGLE		3	1377.74	4.39861	Free	300	2.39116
Trastuzumab Heavy Chain	35	46	HWVRQAPGKGLE		3	1377.74	4.40024	Free	600	2.60673
Trastuzumab Heavy Chain	35	46	HWVRQAPGKGLE		3	1377.74	4.38025	In-Complex	0	0
Trastuzumab Heavy Chain	35	46	HWVRQAPGKGLE		3	1377.74	4.37639	In-Complex	300	2.29192
Trastuzumab Heavy Chain	35	46	HWVRQAPGKGLE		3	1377.74	4.36282	In-Complex	600	2.48102
Trastuzumab Heavy Chain	47	56	WVARIYPTNG		2	1176.62	5.86866	Free	0	0
Trastuzumab Heavy Chain	47	56	WVARIYPTNG		2	1176.62	5.86534	Free	300	2.1086
Trastuzumab Heavy Chain	47	56	WVARIYPTNG		2	1176.62	5.86316	Free	600	2.13171
Trastuzumab Heavy Chain	47	56	WVARIYPTNG		2	1176.62	5.84141	In-Complex	0	0
Trastuzumab Heavy Chain	47	56	WVARIYPTNG		2	1176.62	5.84609	In-Complex	300	1.65199
Trastuzumab Heavy Chain	47	56	WVARIYPTNG		2	1176.62	5.84222	In-Complex	600	1.81939
Trastuzumab Heavy Chain	49	56	ARIYPTNG		1	891.468	4.39324	Free	0	0
Trastuzumab Heavy Chain	49	56	ARIYPTNG		1	891.468	4.39433	Free	300	2.16428
Trastuzumab Heavy Chain	49	56	ARIYPTNG		1	891.468	4.39653	Free	600	2.19452
Trastuzumab Heavy Chain	49	56	ARIYPTNG		1	891.468	4.35661	In-Complex	0	0
Trastuzumab Heavy Chain	49	56	ARIYPTNG		1	891.468	4.35764	In-Complex	300	1.94525
Trastuzumab Heavy Chain	49	56	ARIYPTNG		1	891.468	4.34215	In-Complex	600	2.06939
Trastuzumab Heavy Chain	49	68	ARIYPTNGYTRYADSVKGRF		4	2335.19	5.6537	Free	0	0
Trastuzumab Heavy Chain	49	68	ARIYPTNGYTRYADSVKGRF		4	2335.19	5.62867	Free	300	7.38388
Trastuzumab Heavy Chain	49	68	ARIYPTNGYTRYADSVKGRF		4	2335.19	5.62549	Free	600	7.81436
Trastuzumab Heavy Chain	49	68	ARIYPTNGYTRYADSVKGRF		4	2335.19	5.64069	In-Complex	0	0
Trastuzumab Heavy Chain	49	68	ARIYPTNGYTRYADSVKGRF		4	2335.19	5.63118	In-Complex	300	5.0807
Trastuzumab Heavy Chain	49	68	ARIYPTNGYTRYADSVKGRF		4	2335.19	5.62972	In-Complex	600	5.5374
Trastuzumab Heavy Chain	69	80	TISADTSKNTAY		2	1271.61	4.59542	Free	0	0
Trastuzumab Heavy Chain	69	80	TISADTSKNTAY		2	1271.61	4.59133	Free	300	3.66506
Trastuzumab Heavy Chain	69	80	TISADTSKNTAY		2	1271.61	4.59665	Free	600	3.70402
Trastuzumab Heavy Chain	69	80	TISADTSKNTAY		2	1271.61	4.59548	In-Complex	0	0
Trastuzumab Heavy Chain	69	80	TISADTSKNTAY		2	1271.61	4.58894	In-Complex	300	3.70697
Trastuzumab Heavy Chain	69	80	TISADTSKNTAY		2	1271.61	4.57808	In-Complex	600	3.77344
Trastuzumab Heavy Chain	87	93	RAEDTAV		1	761.379	3.78214	Free	0	0
Trastuzumab Heavy Chain	87	93	RAEDTAV		1	761.379	3.78678	Free	300	0.777578
Trastuzumab Heavy Chain	87	93	RAEDTAV		1	761.379	3.83034	Free	600	0.783137
Trastuzumab Heavy Chain	87	93	RAEDTAV		1	761.379	3.79346	In-Complex	0	0
Trastuzumab Heavy Chain	87	93	RAEDTAV		1	761.379	3.76405	In-Complex	300	0.775673
Trastuzumab Heavy Chain	87	93	RAEDTAV		1	761.379	3.768	In-Complex	600	0.789393
Trastuzumab Heavy Chain	105	115	YAMDYWGQGTL		2	1304.56	7.74956	Free	0	0
Trastuzumab Heavy Chain	105	115	YAMDYWGQGTL		2	1304.56	7.74561	Free	300	3.10441
Trastuzumab Heavy Chain	105	115	YAMDYWGQGTL		2	1304.56	7.74307	Free	600	3.42502
Trastuzumab Heavy Chain	105	115	YAMDYWGQGTL		2	1304.56	7.7616	In-Complex	0	0
Trastuzumab Heavy Chain	105	115	YAMDYWGQGTL		2	1304.56	7.76795	In-Complex	300	2.38496
Trastuzumab Heavy Chain	105	115	YAMDYWGQGTL		2	1304.56	7.76784	In-Complex	600	2.74539
Trastuzumab Heavy Chain	108	115	DYWGQGTL		2	939.421	7.21025	Free	0	0
Trastuzumab Heavy Chain	108	115	DYWGQGTL		2	939.421	7.2046	Free	300	1.58954
Trastuzumab Heavy Chain	108	115	DYWGQGTL		2	939.421	7.2028	Free	600	1.84749
Trastuzumab Heavy Chain	108	115	DYWGQGTL		2	939.421	7.21212	In-Complex	0	0
Trastuzumab Heavy Chain	108	115	DYWGQGTL		2	939.421	7.2178	In-Complex	300	1.32678
Trastuzumab Heavy Chain	108	115	DYWGQGTL		2	939.421	7.21689	In-Complex	600	1.55702
Trastuzumab Heavy Chain	109	115	YWGQGTL		1	824.394	7.13137	Free	0	0
Trastuzumab Heavy Chain	109	115	YWGQGTL		1	824.394	7.12536	Free	300	1.53222
Trastuzumab Heavy Chain	109	115	YWGQGTL		1	824.394	7.12305	Free	600	1.70097
Trastuzumab Heavy Chain	109	115	YWGQGTL		1	824.394	7.12853	In-Complex	0	0
Trastuzumab Heavy Chain	109	115	YWGQGTL		1	824.394	7.1315	In-Complex	300	1.55962
Trastuzumab Heavy Chain	109	115	YWGQGTL		1	824.394	7.12975	In-Complex	600	1.67865
Trastuzumab Heavy Chain	116	145	VTVSSASTKGPSVFPLAPSSKSTSGGTAAL		4	2792.47	6.04995	Free	0	0
Trastuzumab Heavy Chain	116	145	VTVSSASTKGPSVFPLAPSSKSTSGGTAAL		4	2792.47	6.04231	Free	300	7.71564
Trastuzumab Heavy Chain	116	145	VTVSSASTKGPSVFPLAPSSKSTSGGTAAL		4	2792.47	6.04167	Free	600	7.94814
Trastuzumab Heavy Chain	116	145	VTVSSASTKGPSVFPLAPSSKSTSGGTAAL		4	2792.47	6.04882	In-Complex	0	0
Trastuzumab Heavy Chain	116	145	VTVSSASTKGPSVFPLAPSSKSTSGGTAAL		4	2792.47	6.04499	In-Complex	300	7.50573
Trastuzumab Heavy Chain	116	145	VTVSSASTKGPSVFPLAPSSKSTSGGTAAL		4	2792.47	6.04523	In-Complex	600	7.91116
Trastuzumab Heavy Chain	149	158	VKDYFPEPVT		2	1194.6	6.11554	Free	0	0
Trastuzumab Heavy Chain	149	158	VKDYFPEPVT		2	1194.6	6.11064	Free	300	0.932376
Trastuzumab Heavy Chain	149	158	VKDYFPEPVT		2	1194.6	6.10893	Free	600	1.22262
Trastuzumab Heavy Chain	149	158	VKDYFPEPVT		2	1194.6	6.10504	In-Complex	0	0
Trastuzumab Heavy Chain	149	158	VKDYFPEPVT		2	1194.6	6.11146	In-Complex	300	0.907717
Trastuzumab Heavy Chain	149	158	VKDYFPEPVT		2	1194.6	6.10874	In-Complex	600	1.19806
Trastuzumab Heavy Chain	167	177	TSGVHTFPAVL		2	1128.6	6.63089	Free	0	0
Trastuzumab Heavy Chain	167	177	TSGVHTFPAVL		2	1128.6	6.62476	Free	300	2.53842
Trastuzumab Heavy Chain	167	177	TSGVHTFPAVL		2	1128.6	6.62408	Free	600	2.60563
Trastuzumab Heavy Chain	167	177	TSGVHTFPAVL		2	1128.6	6.60911	In-Complex	0	0
Trastuzumab Heavy Chain	167	177	TSGVHTFPAVL		2	1128.6	6.61125	In-Complex	300	2.52302
Trastuzumab Heavy Chain	167	177	TSGVHTFPAVL		2	1128.6	6.61318	In-Complex	600	2.49143
Trastuzumab Heavy Chain	179	217	SSGLYSLSSVVTVPSSSLGTQTYICNVNHKPSNTKVDKK	Carbamidomethyl C (25)	6	4183.13	5.60311	Free	0	0
Trastuzumab Heavy Chain	179	217	SSGLYSLSSVVTVPSSSLGTQTYICNVNHKPSNTKVDKK	Carbamidomethyl C (25)	6	4183.13	5.59747	Free	300	3.71269
Trastuzumab Heavy Chain	179	217	SSGLYSLSSVVTVPSSSLGTQTYICNVNHKPSNTKVDKK	Carbamidomethyl C (25)	6	4183.13	5.59805	Free	600	4.13962
Trastuzumab Heavy Chain	179	217	SSGLYSLSSVVTVPSSSLGTQTYICNVNHKPSNTKVDKK	Carbamidomethyl C (25)	6	4183.13	5.60738	In-Complex	0	0
Trastuzumab Heavy Chain	179	217	SSGLYSLSSVVTVPSSSLGTQTYICNVNHKPSNTKVDKK	Carbamidomethyl C (25)	6	4183.13	5.61163	In-Complex	300	3.54855
Trastuzumab Heavy Chain	179	217	SSGLYSLSSVVTVPSSSLGTQTYICNVNHKPSNTKVDKK	Carbamidomethyl C (25)	6	4183.13	5.61065	In-Complex	600	4.09791
Trastuzumab Heavy Chain	189	200	VTVPSSSLGTQT		2	1176.61	5.1106	Free	0	0
Trastuzumab Heavy Chain	189	200	VTVPSSSLGTQT		2	1176.61	5.10494	Free	300	5.1539
Trastuzumab Heavy Chain	189	200	VTVPSSSLGTQT		2	1176.61	5.0998	Free	600	5.0969
Trastuzumab Heavy Chain	189	200	VTVPSSSLGTQT		2	1176.61	5.09424	In-Complex	0	0
Trastuzumab Heavy Chain	189	200	VTVPSSSLGTQT		2	1176.61	5.09638	In-Complex	300	5.16877
Trastuzumab Heavy Chain	189	200	VTVPSSSLGTQT		2	1176.61	5.08035	In-Complex	600	5.06135
Trastuzumab Heavy Chain	241	267	PSVFLFPPKPKDTLMISRTPEVTCVVV	Oxidation M (15)Carbamidomethyl C (24)	6	3073.65	5.62592	Free	0	0
Trastuzumab Heavy Chain	241	267	PSVFLFPPKPKDTLMISRTPEVTCVVV	Oxidation M (15)Carbamidomethyl C (24)	6	3073.65	5.62145	Free	300	5.64635
Trastuzumab Heavy Chain	241	267	PSVFLFPPKPKDTLMISRTPEVTCVVV	Oxidation M (15)Carbamidomethyl C (24)	6	3073.65	5.61911	Free	600	6.69991
Trastuzumab Heavy Chain	241	267	PSVFLFPPKPKDTLMISRTPEVTCVVV	Oxidation M (15)Carbamidomethyl C (24)	6	3073.65	5.61186	In-Complex	0	0
Trastuzumab Heavy Chain	241	267	PSVFLFPPKPKDTLMISRTPEVTCVVV	Oxidation M (15)Carbamidomethyl C (24)	6	3073.65	5.61464	In-Complex	300	5.50995
Trastuzumab Heavy Chain	241	267	PSVFLFPPKPKDTLMISRTPEVTCVVV	Oxidation M (15)Carbamidomethyl C (24)	6	3073.65	5.60816	In-Complex	600	6.73756
Trastuzumab Heavy Chain	244	254	FLFPPKPKDTL		3	1302.75	6.11492	Free	0	0
Trastuzumab Heavy Chain	244	254	FLFPPKPKDTL		3	1302.75	6.10939	Free	300	2.03742
Trastuzumab Heavy Chain	244	254	FLFPPKPKDTL		3	1302.75	6.10815	Free	600	2.34671
Trastuzumab Heavy Chain	244	254	FLFPPKPKDTL		3	1302.75	6.10363	In-Complex	0	0
Trastuzumab Heavy Chain	244	254	FLFPPKPKDTL		3	1302.75	6.10456	In-Complex	300	1.9844
Trastuzumab Heavy Chain	244	254	FLFPPKPKDTL		3	1302.75	6.10234	In-Complex	600	2.34496
Trastuzumab Heavy Chain	244	255	FLFPPKPKDTLM		3	1433.79	6.40655	Free	0	0
Trastuzumab Heavy Chain	244	255	FLFPPKPKDTLM		3	1433.79	6.40129	Free	300	2.25955
Trastuzumab Heavy Chain	244	255	FLFPPKPKDTLM		3	1433.79	6.39975	Free	600	2.69603
Trastuzumab Heavy Chain	244	255	FLFPPKPKDTLM		3	1433.79	6.39846	In-Complex	0	0
Trastuzumab Heavy Chain	244	255	FLFPPKPKDTLM		3	1433.79	6.39984	In-Complex	300	2.20314
Trastuzumab Heavy Chain	244	255	FLFPPKPKDTLM		3	1433.79	6.39905	In-Complex	600	2.70667
Trastuzumab Heavy Chain	245	254	LFPPKPKDTL		2	1155.68	5.24512	Free	0	0
Trastuzumab Heavy Chain	245	254	LFPPKPKDTL		2	1155.68	5.23895	Free	300	2.1022
Trastuzumab Heavy Chain	245	254	LFPPKPKDTL		2	1155.68	5.23393	Free	600	2.45418
Trastuzumab Heavy Chain	245	254	LFPPKPKDTL		2	1155.68	5.21756	In-Complex	0	0
Trastuzumab Heavy Chain	245	254	LFPPKPKDTL		2	1155.68	5.22161	In-Complex	300	2.08141
Trastuzumab Heavy Chain	245	254	LFPPKPKDTL		2	1155.68	5.21012	In-Complex	600	2.44064
Trastuzumab Heavy Chain	245	255	LFPPKPKDTLM		2	1286.72	5.62382	Free	0	0
Trastuzumab Heavy Chain	245	255	LFPPKPKDTLM		2	1286.72	5.61902	Free	300	2.28766
Trastuzumab Heavy Chain	245	255	LFPPKPKDTLM		2	1286.72	5.61826	Free	600	2.7021
Trastuzumab Heavy Chain	245	255	LFPPKPKDTLM		2	1286.72	5.61004	In-Complex	0	0
Trastuzumab Heavy Chain	245	255	LFPPKPKDTLM		2	1286.72	5.61283	In-Complex	300	2.2362
Trastuzumab Heavy Chain	245	255	LFPPKPKDTLM		2	1286.72	5.60969	In-Complex	600	2.7119
Trastuzumab Heavy Chain	266	280	VVDVSHEDPEVKFNW		3	1799.86	6.73848	Free	0	0
Trastuzumab Heavy Chain	266	280	VVDVSHEDPEVKFNW		3	1799.86	6.73381	Free	300	3.35598
Trastuzumab Heavy Chain	266	280	VVDVSHEDPEVKFNW		3	1799.86	6.73236	Free	600	3.50296
Trastuzumab Heavy Chain	266	280	VVDVSHEDPEVKFNW		3	1799.86	6.70979	In-Complex	0	0
Trastuzumab Heavy Chain	266	280	VVDVSHEDPEVKFNW		3	1799.86	6.71194	In-Complex	300	3.38638
Trastuzumab Heavy Chain	266	280	VVDVSHEDPEVKFNW		3	1799.86	6.70996	In-Complex	600	3.52051
Trastuzumab Heavy Chain	269	280	VSHEDPEVKFNW		3	1486.7	6.5796	Free	0	0
Trastuzumab Heavy Chain	269	280	VSHEDPEVKFNW		3	1486.7	6.57664	Free	300	2.39254
Trastuzumab Heavy Chain	269	280	VSHEDPEVKFNW		3	1486.7	6.57492	Free	600	2.46297
Trastuzumab Heavy Chain	269	280	VSHEDPEVKFNW		3	1486.7	6.56211	In-Complex	0	0
Trastuzumab Heavy Chain	269	280	VSHEDPEVKFNW		3	1486.7	6.56266	In-Complex	300	2.36083
Trastuzumab Heavy Chain	269	280	VSHEDPEVKFNW		3	1486.7	6.56136	In-Complex	600	2.45986
Trastuzumab Heavy Chain	304	309	RVVSVL		1	672.44	5.69653	Free	0	0
Trastuzumab Heavy Chain	304	309	RVVSVL		1	672.44	5.69245	Free	300	0.108836
Trastuzumab Heavy Chain	304	309	RVVSVL		1	672.44	5.68952	Free	600	0.113403
Trastuzumab Heavy Chain	304	309	RVVSVL		1	672.44	5.6732	In-Complex	0	0
Trastuzumab Heavy Chain	304	309	RVVSVL		1	672.44	5.67757	In-Complex	300	0.098261
Trastuzumab Heavy Chain	304	309	RVVSVL		1	672.44	5.67081	In-Complex	600	0.103286
Trastuzumab Heavy Chain	310	321	TVLHQDWLNGKE		2	1439.73	5.7945	Free	0	0
Trastuzumab Heavy Chain	310	321	TVLHQDWLNGKE		2	1439.73	5.78925	Free	300	1.19725
Trastuzumab Heavy Chain	310	321	TVLHQDWLNGKE		2	1439.73	5.78775	Free	600	1.4989
Trastuzumab Heavy Chain	310	321	TVLHQDWLNGKE		2	1439.73	5.77238	In-Complex	0	0
Trastuzumab Heavy Chain	310	321	TVLHQDWLNGKE		2	1439.73	5.77431	In-Complex	300	1.18288
Trastuzumab Heavy Chain	310	321	TVLHQDWLNGKE		2	1439.73	5.77039	In-Complex	600	1.35357
Trastuzumab Heavy Chain	337	359	KTISKAKGQPREPQVYTLPPSRE		5	2610.44	4.51893	Free	0	0
Trastuzumab Heavy Chain	337	359	KTISKAKGQPREPQVYTLPPSRE		5	2610.44	4.51261	Free	300	5.98753
Trastuzumab Heavy Chain	337	359	KTISKAKGQPREPQVYTLPPSRE		5	2610.44	4.51333	Free	600	6.18143
Trastuzumab Heavy Chain	337	359	KTISKAKGQPREPQVYTLPPSRE		5	2610.44	4.49381	In-Complex	0	0
Trastuzumab Heavy Chain	337	359	KTISKAKGQPREPQVYTLPPSRE		5	2610.44	4.49783	In-Complex	300	6.04669
Trastuzumab Heavy Chain	337	359	KTISKAKGQPREPQVYTLPPSRE		5	2610.44	4.48839	In-Complex	600	6.39034
Trastuzumab Heavy Chain	352	359	YTLPPSRE		2	962.494	4.69176	Free	0	0
Trastuzumab Heavy Chain	352	359	YTLPPSRE		2	962.494	4.6902	Free	300	1.73925
Trastuzumab Heavy Chain	352	359	YTLPPSRE		2	962.494	4.69224	Free	600	1.75015
Trastuzumab Heavy Chain	352	359	YTLPPSRE		2	962.494	4.68358	In-Complex	0	0
Trastuzumab Heavy Chain	352	359	YTLPPSRE		2	962.494	4.68066	In-Complex	300	1.72924
Trastuzumab Heavy Chain	352	359	YTLPPSRE		2	962.494	4.67045	In-Complex	600	1.74808
Trastuzumab Heavy Chain	352	367	YTLPPSREEMTKNQVS		3	1879.92	4.8037	Free	0	0
Trastuzumab Heavy Chain	352	367	YTLPPSREEMTKNQVS		3	1879.92	4.79799	Free	300	5.14499
Trastuzumab Heavy Chain	352	367	YTLPPSREEMTKNQVS		3	1879.92	4.79625	Free	600	5.22416
Trastuzumab Heavy Chain	352	367	YTLPPSREEMTKNQVS		3	1879.92	4.77334	In-Complex	0	0
Trastuzumab Heavy Chain	352	367	YTLPPSREEMTKNQVS		3	1879.92	4.77372	In-Complex	300	4.82286
Trastuzumab Heavy Chain	352	367	YTLPPSREEMTKNQVS		3	1879.92	4.76771	In-Complex	600	4.9429
Trastuzumab Heavy Chain	360	368	EMTKNQVSL		2	1049.53	5.32565	Free	0	0
Trastuzumab Heavy Chain	360	368	EMTKNQVSL		2	1049.53	5.3187	Free	300	2.7963
Trastuzumab Heavy Chain	360	368	EMTKNQVSL		2	1049.53	5.31264	Free	600	2.80833
Trastuzumab Heavy Chain	360	368	EMTKNQVSL		2	1049.53	5.26893	In-Complex	0	0
Trastuzumab Heavy Chain	360	368	EMTKNQVSL		2	1049.53	5.28189	In-Complex	300	2.72935
Trastuzumab Heavy Chain	360	368	EMTKNQVSL		2	1049.53	5.26008	In-Complex	600	2.69771
Trastuzumab Heavy Chain	368	384	LTCLVKGFYPSDIAVEW	Carbamidomethyl C (3)	4	1998	4.82002	Free	0	0
Trastuzumab Heavy Chain	368	384	LTCLVKGFYPSDIAVEW	Carbamidomethyl C (3)	4	1998	4.80788	Free	300	2.75018
Trastuzumab Heavy Chain	368	384	LTCLVKGFYPSDIAVEW	Carbamidomethyl C (3)	4	1998	4.80669	Free	600	2.88722
Trastuzumab Heavy Chain	368	384	LTCLVKGFYPSDIAVEW	Carbamidomethyl C (3)	4	1998	4.78928	In-Complex	0	0
Trastuzumab Heavy Chain	368	384	LTCLVKGFYPSDIAVEW	Carbamidomethyl C (3)	4	1998	4.77677	In-Complex	300	2.6641
Trastuzumab Heavy Chain	368	384	LTCLVKGFYPSDIAVEW	Carbamidomethyl C (3)	4	1998	4.77129	In-Complex	600	2.89087
Trastuzumab Heavy Chain	380	401	IAVEWESNGQPENNYKTTPPVL		3	2486.22	6.55791	Free	0	0
Trastuzumab Heavy Chain	380	401	IAVEWESNGQPENNYKTTPPVL		3	2486.22	6.55045	Free	300	6.30355
Trastuzumab Heavy Chain	380	401	IAVEWESNGQPENNYKTTPPVL		3	2486.22	6.55212	Free	600	6.76252
Trastuzumab Heavy Chain	380	401	IAVEWESNGQPENNYKTTPPVL		3	2486.22	6.54122	In-Complex	0	0
Trastuzumab Heavy Chain	380	401	IAVEWESNGQPENNYKTTPPVL		3	2486.22	6.54075	In-Complex	300	6.17443
Trastuzumab Heavy Chain	380	401	IAVEWESNGQPENNYKTTPPVL		3	2486.22	6.5404	In-Complex	600	6.50224
Trastuzumab Heavy Chain	383	401	EWESNGQPENNYKTTPPVL		3	2203.03	6.15332	Free	0	0
Trastuzumab Heavy Chain	383	401	EWESNGQPENNYKTTPPVL		3	2203.03	6.14172	Free	300	4.84148
Trastuzumab Heavy Chain	383	401	EWESNGQPENNYKTTPPVL		3	2203.03	6.1411	Free	600	5.17809
Trastuzumab Heavy Chain	383	401	EWESNGQPENNYKTTPPVL		3	2203.03	6.14091	In-Complex	0	0
Trastuzumab Heavy Chain	383	401	EWESNGQPENNYKTTPPVL		3	2203.03	6.13873	In-Complex	300	4.77209
Trastuzumab Heavy Chain	383	401	EWESNGQPENNYKTTPPVL		3	2203.03	6.13609	In-Complex	600	5.29544
Trastuzumab Heavy Chain	384	401	WESNGQPENNYKTTPPVL		3	2073.99	6.07976	Free	0	0
Trastuzumab Heavy Chain	384	401	WESNGQPENNYKTTPPVL		3	2073.99	6.07426	Free	300	5.3392
Trastuzumab Heavy Chain	384	401	WESNGQPENNYKTTPPVL		3	2073.99	6.07315	Free	600	5.67008
Trastuzumab Heavy Chain	384	401	WESNGQPENNYKTTPPVL		3	2073.99	6.07912	In-Complex	0	0
Trastuzumab Heavy Chain	384	401	WESNGQPENNYKTTPPVL		3	2073.99	6.08072	In-Complex	300	5.56298
Trastuzumab Heavy Chain	384	401	WESNGQPENNYKTTPPVL		3	2073.99	6.07773	In-Complex	600	6.00044
Trastuzumab Heavy Chain	394	401	YKTTPPVL		2	918.529	5.62823	Free	0	0
Trastuzumab Heavy Chain	394	401	YKTTPPVL		2	918.529	5.62175	Free	300	1.5
Trastuzumab Heavy Chain	394	401	YKTTPPVL		2	918.529	5.61808	Free	600	1.57623
Trastuzumab Heavy Chain	394	401	YKTTPPVL		2	918.529	5.60811	In-Complex	0	0
Trastuzumab Heavy Chain	394	401	YKTTPPVL		2	918.529	5.60948	In-Complex	300	1.46184
Trastuzumab Heavy Chain	394	401	YKTTPPVL		2	918.529	5.60101	In-Complex	600	1.55709
Trastuzumab Heavy Chain	402	407	DSDGSF		1	627.226	5.32978	Free	0	0
Trastuzumab Heavy Chain	402	407	DSDGSF		1	627.226	5.32826	Free	300	1.03757
Trastuzumab Heavy Chain	402	407	DSDGSF		1	627.226	5.32271	Free	600	1.04843
Trastuzumab Heavy Chain	402	407	DSDGSF		1	627.226	5.28818	In-Complex	0	0
Trastuzumab Heavy Chain	402	407	DSDGSF		1	627.226	5.30338	In-Complex	300	0.953272
Trastuzumab Heavy Chain	402	407	DSDGSF		1	627.226	5.28366	In-Complex	600	0.989475
Trastuzumab Heavy Chain	404	440	DGSFFLYSKLTVDKSRWQQGNVFSCSVMHEALHNHYT	Carbamidomethyl C (25)Oxidation M (28)	4	4405.06	6.16099	Free	0	0
Trastuzumab Heavy Chain	404	440	DGSFFLYSKLTVDKSRWQQGNVFSCSVMHEALHNHYT	Carbamidomethyl C (25)Oxidation M (28)	4	4405.06	6.15414	Free	300	11.1648
Trastuzumab Heavy Chain	404	440	DGSFFLYSKLTVDKSRWQQGNVFSCSVMHEALHNHYT	Carbamidomethyl C (25)Oxidation M (28)	4	4405.06	6.15295	Free	600	11.7817
Trastuzumab Heavy Chain	404	440	DGSFFLYSKLTVDKSRWQQGNVFSCSVMHEALHNHYT	Carbamidomethyl C (25)Oxidation M (28)	4	4405.06	6.15371	In-Complex	0	0
Trastuzumab Heavy Chain	404	440	DGSFFLYSKLTVDKSRWQQGNVFSCSVMHEALHNHYT	Carbamidomethyl C (25)Oxidation M (28)	4	4405.06	6.15498	In-Complex	300	10.9091
Trastuzumab Heavy Chain	404	440	DGSFFLYSKLTVDKSRWQQGNVFSCSVMHEALHNHYT	Carbamidomethyl C (25)Oxidation M (28)	4	4405.06	6.15267	In-Complex	600	11.7363
Trastuzumab Heavy Chain	408	413	FLYSKL		1	770.445	6.40102	Free	0	0
Trastuzumab Heavy Chain	408	413	FLYSKL		1	770.445	6.39732	Free	300	0.195385
Trastuzumab Heavy Chain	408	413	FLYSKL		1	770.445	6.39604	Free	600	0.196914
Trastuzumab Heavy Chain	408	413	FLYSKL		1	770.445	6.38926	In-Complex	0	0
Trastuzumab Heavy Chain	408	413	FLYSKL		1	770.445	6.39334	In-Complex	300	0.19961
Trastuzumab Heavy Chain	408	413	FLYSKL		1	770.445	6.39107	In-Complex	600	0.211123
Trastuzumab Heavy Chain	414	426	TVDKSRWQQGNVF		2	1564.79	5.97604	Free	0	0
Trastuzumab Heavy Chain	414	426	TVDKSRWQQGNVF		2	1564.79	5.96898	Free	300	4.09889
Trastuzumab Heavy Chain	414	426	TVDKSRWQQGNVF		2	1564.79	5.96612	Free	600	4.41912
Trastuzumab Heavy Chain	414	426	TVDKSRWQQGNVF		2	1564.79	5.96298	In-Complex	0	0
Trastuzumab Heavy Chain	414	426	TVDKSRWQQGNVF		2	1564.79	5.96101	In-Complex	300	3.89707
Trastuzumab Heavy Chain	414	426	TVDKSRWQQGNVF		2	1564.79	5.95864	In-Complex	600	4.43494
Trastuzumab Heavy Chain	429	449	SVMHEALHNHYTQKSLSLSPG		4	2336.15	5.15503	Free	0	0
Trastuzumab Heavy Chain	429	449	SVMHEALHNHYTQKSLSLSPG		4	2336.15	5.14844	Free	300	5.14578
Trastuzumab Heavy Chain	429	449	SVMHEALHNHYTQKSLSLSPG		4	2336.15	5.14437	Free	600	5.37042
Trastuzumab Heavy Chain	429	449	SVMHEALHNHYTQKSLSLSPG		4	2336.15	5.13426	In-Complex	0	0
Trastuzumab Heavy Chain	429	449	SVMHEALHNHYTQKSLSLSPG		4	2336.15	5.13685	In-Complex	300	4.93162
Trastuzumab Heavy Chain	429	449	SVMHEALHNHYTQKSLSLSPG		4	2336.15	5.13216	In-Complex	600	5.26323
Trastuzumab Heavy Chain	436	449	HNHYTQKSLSLSPG		3	1568.78	4.67286	Free	0	0
Trastuzumab Heavy Chain	436	449	HNHYTQKSLSLSPG		3	1568.78	4.66495	Free	300	4.0318
Trastuzumab Heavy Chain	436	449	HNHYTQKSLSLSPG		3	1568.78	4.66702	Free	600	4.19795
Trastuzumab Heavy Chain	436	449	HNHYTQKSLSLSPG		3	1568.78	4.66233	In-Complex	0	0
Trastuzumab Heavy Chain	436	449	HNHYTQKSLSLSPG		3	1568.78	4.65774	In-Complex	300	4.00306
Trastuzumab Heavy Chain	436	449	HNHYTQKSLSLSPG		3	1568.78	4.65167	In-Complex	600	4.17979
Trastuzumab Light Chain	2	38	IQMTQSPSSLSASVGDRVTITCRASQDVNTAVAWYQQ	Oxidation M (3)Carbamidomethyl C (22)	6	4071.95	6.18731	Free	0	0
Trastuzumab Light Chain	2	38	IQMTQSPSSLSASVGDRVTITCRASQDVNTAVAWYQQ	Oxidation M (3)Carbamidomethyl C (22)	6	4071.95	6.17609	Free	300	7.89669
Trastuzumab Light Chain	2	38	IQMTQSPSSLSASVGDRVTITCRASQDVNTAVAWYQQ	Oxidation M (3)Carbamidomethyl C (22)	6	4071.95	6.17455	Free	600	8.49788
Trastuzumab Light Chain	2	38	IQMTQSPSSLSASVGDRVTITCRASQDVNTAVAWYQQ	Oxidation M (3)Carbamidomethyl C (22)	6	4071.95	6.18949	In-Complex	0	0
Trastuzumab Light Chain	2	38	IQMTQSPSSLSASVGDRVTITCRASQDVNTAVAWYQQ	Oxidation M (3)Carbamidomethyl C (22)	6	4071.95	6.1775	In-Complex	300	8.23278
Trastuzumab Light Chain	2	38	IQMTQSPSSLSASVGDRVTITCRASQDVNTAVAWYQQ	Oxidation M (3)Carbamidomethyl C (22)	6	4071.95	6.17752	In-Complex	600	8.69753
Trastuzumab Light Chain	36	46	YQQKPGKAPKL		2	1257.73	4.10824	Free	0	0
Trastuzumab Light Chain	36	46	YQQKPGKAPKL		2	1257.73	4.10313	Free	300	2.71911
Trastuzumab Light Chain	36	46	YQQKPGKAPKL		2	1257.73	4.11115	Free	600	3.02394
Trastuzumab Light Chain	36	46	YQQKPGKAPKL		2	1257.73	4.09832	In-Complex	0	0
Trastuzumab Light Chain	36	46	YQQKPGKAPKL		2	1257.73	4.09517	In-Complex	300	2.68194
Trastuzumab Light Chain	36	46	YQQKPGKAPKL		2	1257.73	4.09512	In-Complex	600	3.0544
Trastuzumab Light Chain	47	54	LIYSASFL		2	913.503	7.88804	Free	0	0
Trastuzumab Light Chain	47	54	LIYSASFL		2	913.503	7.88432	Free	300	1.35776
Trastuzumab Light Chain	47	54	LIYSASFL		2	913.503	7.88196	Free	600	1.53897
Trastuzumab Light Chain	47	54	LIYSASFL		2	913.503	7.88453	In-Complex	0	0
Trastuzumab Light Chain	47	54	LIYSASFL		2	913.503	7.8887	In-Complex	300	0.696351
Trastuzumab Light Chain	47	54	LIYSASFL		2	913.503	7.88749	In-Complex	600	0.98224
Trastuzumab Light Chain	53	70	FLYSGVPSRFSGSRSGTD		4	1919.92	5.78798	Free	0	0
Trastuzumab Light Chain	53	70	FLYSGVPSRFSGSRSGTD		4	1919.92	5.79163	Free	300	1.39735
Trastuzumab Light Chain	53	70	FLYSGVPSRFSGSRSGTD		4	1919.92	5.78902	Free	600	1.66293
Trastuzumab Light Chain	53	70	FLYSGVPSRFSGSRSGTD		4	1919.92	5.77436	In-Complex	0	0
Trastuzumab Light Chain	53	70	FLYSGVPSRFSGSRSGTD		4	1919.92	5.77828	In-Complex	300	1.57751
Trastuzumab Light Chain	53	70	FLYSGVPSRFSGSRSGTD		4	1919.92	5.77485	In-Complex	600	1.93295
Trastuzumab Light Chain	71	83	FTLTISSLQPEDF		2	1497.75	8.00385	Free	0	0
Trastuzumab Light Chain	71	83	FTLTISSLQPEDF		2	1497.75	8.00065	Free	300	1.61088
Trastuzumab Light Chain	71	83	FTLTISSLQPEDF		2	1497.75	7.99788	Free	600	1.8576
Trastuzumab Light Chain	71	83	FTLTISSLQPEDF		2	1497.75	7.99883	In-Complex	0	0
Trastuzumab Light Chain	71	83	FTLTISSLQPEDF		2	1497.75	8.00028	In-Complex	300	1.51392
Trastuzumab Light Chain	71	83	FTLTISSLQPEDF		2	1497.75	8.00298	In-Complex	600	1.78418
Trastuzumab Light Chain	80	97	PEDFATYYCQQHYTTPPT	Carbamidomethyl C (9)	3	2218.94	6.46141	Free	0	0
Trastuzumab Light Chain	80	97	PEDFATYYCQQHYTTPPT	Carbamidomethyl C (9)	3	2218.94	6.45823	Free	300	3.54675
Trastuzumab Light Chain	80	97	PEDFATYYCQQHYTTPPT	Carbamidomethyl C (9)	3	2218.94	6.45592	Free	600	3.75068
Trastuzumab Light Chain	80	97	PEDFATYYCQQHYTTPPT	Carbamidomethyl C (9)	3	2218.94	6.4527	In-Complex	0	0
Trastuzumab Light Chain	80	97	PEDFATYYCQQHYTTPPT	Carbamidomethyl C (9)	3	2218.94	6.45487	In-Complex	300	2.99356
Trastuzumab Light Chain	80	97	PEDFATYYCQQHYTTPPT	Carbamidomethyl C (9)	3	2218.94	6.45434	In-Complex	600	3.38214
Trastuzumab Light Chain	116	122	FIFPPSD		1	822.403	6.73314	Free	0	0
Trastuzumab Light Chain	116	122	FIFPPSD		1	822.403	6.73184	Free	300	0.77012
Trastuzumab Light Chain	116	122	FIFPPSD		1	822.403	6.72998	Free	600	0.869058
Trastuzumab Light Chain	116	122	FIFPPSD		1	822.403	6.70602	In-Complex	0	0
Trastuzumab Light Chain	116	122	FIFPPSD		1	822.403	6.71273	In-Complex	300	0.751159
Trastuzumab Light Chain	116	122	FIFPPSD		1	822.403	6.71168	In-Complex	600	0.848248
Trastuzumab Light Chain	116	125	FIFPPSDEQL		2	1192.59	7.34535	Free	0	0
Trastuzumab Light Chain	116	125	FIFPPSDEQL		2	1192.59	7.34203	Free	300	1.60636
Trastuzumab Light Chain	116	125	FIFPPSDEQL		2	1192.59	7.34002	Free	600	1.9033
Trastuzumab Light Chain	116	125	FIFPPSDEQL		2	1192.59	7.34242	In-Complex	0	0
Trastuzumab Light Chain	116	125	FIFPPSDEQL		2	1192.59	7.34688	In-Complex	300	1.55921
Trastuzumab Light Chain	116	125	FIFPPSDEQL		2	1192.59	7.34672	In-Complex	600	1.85866
Trastuzumab Light Chain	135	153	LLNNFYPREAKVQWKVDNA		4	2305.21	6.20626	Free	0	0
Trastuzumab Light Chain	135	153	LLNNFYPREAKVQWKVDNA		4	2305.21	6.19991	Free	300	4.76274
Trastuzumab Light Chain	135	153	LLNNFYPREAKVQWKVDNA		4	2305.21	6.19938	Free	600	5.1069
Trastuzumab Light Chain	135	153	LLNNFYPREAKVQWKVDNA		4	2305.21	6.19469	In-Complex	0	0
Trastuzumab Light Chain	135	153	LLNNFYPREAKVQWKVDNA		4	2305.21	6.19529	In-Complex	300	4.68235
Trastuzumab Light Chain	135	153	LLNNFYPREAKVQWKVDNA		4	2305.21	6.19377	In-Complex	600	5.06899
Trastuzumab Light Chain	136	148	LNNFYPREAKVQW		2	1664.85	6.38199	Free	0	0
Trastuzumab Light Chain	136	148	LNNFYPREAKVQW		2	1664.85	6.37739	Free	300	3.64923
Trastuzumab Light Chain	136	148	LNNFYPREAKVQW		2	1664.85	6.37556	Free	600	3.87135
Trastuzumab Light Chain	136	148	LNNFYPREAKVQW		2	1664.85	6.37533	In-Complex	0	0
Trastuzumab Light Chain	136	148	LNNFYPREAKVQW		2	1664.85	6.37752	In-Complex	300	3.53832
Trastuzumab Light Chain	136	148	LNNFYPREAKVQW		2	1664.85	6.37699	In-Complex	600	3.84776
Trastuzumab Light Chain	144	161	AKVQWKVDNALQSGNSQE		3	2002	5.4609	Free	0	0
Trastuzumab Light Chain	144	161	AKVQWKVDNALQSGNSQE		3	2002	5.45617	Free	300	6.44536
Trastuzumab Light Chain	144	161	AKVQWKVDNALQSGNSQE		3	2002	5.45253	Free	600	6.7849
Trastuzumab Light Chain	144	161	AKVQWKVDNALQSGNSQE		3	2002	5.46128	In-Complex	0	0
Trastuzumab Light Chain	144	161	AKVQWKVDNALQSGNSQE		3	2002	5.46662	In-Complex	300	5.89257
Trastuzumab Light Chain	144	161	AKVQWKVDNALQSGNSQE		3	2002	5.45967	In-Complex	600	6.42137
Trastuzumab Light Chain	149	161	KVDNALQSGNSQE		2	1389.66	4.19152	Free	0	0
Trastuzumab Light Chain	149	161	KVDNALQSGNSQE		2	1389.66	4.18253	Free	300	5.19292
Trastuzumab Light Chain	149	161	KVDNALQSGNSQE		2	1389.66	4.19337	Free	600	5.35919
Trastuzumab Light Chain	149	161	KVDNALQSGNSQE		2	1389.66	4.1782	In-Complex	0	0
Trastuzumab Light Chain	149	161	KVDNALQSGNSQE		2	1389.66	4.17907	In-Complex	300	5.24477
Trastuzumab Light Chain	149	161	KVDNALQSGNSQE		2	1389.66	4.15907	In-Complex	600	5.43226
Trastuzumab Light Chain	175	194	LSSTLTLSKADYEKHKVYAC	Carbamidomethyl C (20)	3	2314.17	5.82156	Free	0	0
Trastuzumab Light Chain	175	194	LSSTLTLSKADYEKHKVYAC	Carbamidomethyl C (20)	3	2314.17	5.82391	Free	300	2.37343
Trastuzumab Light Chain	175	194	LSSTLTLSKADYEKHKVYAC	Carbamidomethyl C (20)	3	2314.17	5.82367	Free	600	2.53206
Trastuzumab Light Chain	175	194	LSSTLTLSKADYEKHKVYAC	Carbamidomethyl C (20)	3	2314.17	5.81181	In-Complex	0	0
Trastuzumab Light Chain	175	194	LSSTLTLSKADYEKHKVYAC	Carbamidomethyl C (20)	3	2314.17	5.81569	In-Complex	300	2.36889
Trastuzumab Light Chain	175	194	LSSTLTLSKADYEKHKVYAC	Carbamidomethyl C (20)	3	2314.17	5.81078	In-Complex	600	2.60393

## Sheet: Pertuzumab Peptide List
Protein	Start	End	Sequence	Modification	Charge State	Mass (Da)	Retention Time (Minutes)	State	Deuterium Oxide Exposure (Seconds)	Deuterium Uptake (Da)
Pertuzumab Heavy Chain	4	18	LVESGGGLVQPGGSL		2	1369.73	6.23792	Free	0	0
Pertuzumab Heavy Chain	4	18	LVESGGGLVQPGGSL		2	1369.73	6.2264	Free	300	3.43333
Pertuzumab Heavy Chain	4	18	LVESGGGLVQPGGSL		2	1369.73	6.22635	Free	600	3.91679
Pertuzumab Heavy Chain	4	18	LVESGGGLVQPGGSL		2	1369.73	6.2225	In-Complex	0	0
Pertuzumab Heavy Chain	4	18	LVESGGGLVQPGGSL		2	1369.73	6.21989	In-Complex	300	3.28146
Pertuzumab Heavy Chain	4	18	LVESGGGLVQPGGSL		2	1369.73	6.21613	In-Complex	600	3.70857
Pertuzumab Heavy Chain	27	32	FTFTDY		1	793.34	7.21344	Free	0	0
Pertuzumab Heavy Chain	27	32	FTFTDY		1	793.34	7.20275	Free	300	1.96566
Pertuzumab Heavy Chain	27	32	FTFTDY		1	793.34	7.20467	Free	600	2.02999
Pertuzumab Heavy Chain	27	32	FTFTDY		1	793.34	7.21432	In-Complex	0	0
Pertuzumab Heavy Chain	27	32	FTFTDY		1	793.34	7.20687	In-Complex	300	1.54153
Pertuzumab Heavy Chain	27	32	FTFTDY		1	793.34	7.20638	In-Complex	600	1.77821
Pertuzumab Heavy Chain	30	56	TDYTMDWVRQAPGKGLEWVADVNPNSG		4	3006.41	5.65417	Free	0	0
Pertuzumab Heavy Chain	30	56	TDYTMDWVRQAPGKGLEWVADVNPNSG		4	3006.41	5.62915	Free	300	2.417
Pertuzumab Heavy Chain	30	56	TDYTMDWVRQAPGKGLEWVADVNPNSG		4	3006.41	5.63626	Free	600	3.56804
Pertuzumab Heavy Chain	30	56	TDYTMDWVRQAPGKGLEWVADVNPNSG		4	3006.41	5.63491	In-Complex	0	0
Pertuzumab Heavy Chain	30	56	TDYTMDWVRQAPGKGLEWVADVNPNSG		4	3006.41	5.62214	In-Complex	300	2.21806
Pertuzumab Heavy Chain	30	56	TDYTMDWVRQAPGKGLEWVADVNPNSG		4	3006.41	5.62079	In-Complex	600	3.01659
Pertuzumab Heavy Chain	36	49	WVRQAPGKGLEWVA		3	1596.86	6.435	Free	0	0
Pertuzumab Heavy Chain	36	49	WVRQAPGKGLEWVA		3	1596.86	6.39652	Free	300	1.79923
Pertuzumab Heavy Chain	36	49	WVRQAPGKGLEWVA		3	1596.86	6.40231	Free	600	2.19298
Pertuzumab Heavy Chain	36	49	WVRQAPGKGLEWVA		3	1596.86	6.42347	In-Complex	0	0
Pertuzumab Heavy Chain	36	49	WVRQAPGKGLEWVA		3	1596.86	6.39475	In-Complex	300	1.98043
Pertuzumab Heavy Chain	36	49	WVRQAPGKGLEWVA		3	1596.86	6.38023	In-Complex	600	2.20772
Pertuzumab Heavy Chain	47	68	WVADVNPNSGGSIYNQRFKGRF		4	2512.25	6.07055	Free	0	0
Pertuzumab Heavy Chain	47	68	WVADVNPNSGGSIYNQRFKGRF		4	2512.25	6.05046	Free	300	9.96436
Pertuzumab Heavy Chain	47	68	WVADVNPNSGGSIYNQRFKGRF		4	2512.25	6.0556	Free	600	10.3652
Pertuzumab Heavy Chain	47	68	WVADVNPNSGGSIYNQRFKGRF		4	2512.25	6.0483	In-Complex	0	0
Pertuzumab Heavy Chain	47	68	WVADVNPNSGGSIYNQRFKGRF		4	2512.25	6.04487	In-Complex	300	5.48661
Pertuzumab Heavy Chain	47	68	WVADVNPNSGGSIYNQRFKGRF		4	2512.25	6.04232	In-Complex	600	6.1673
Pertuzumab Heavy Chain	80	96	YLQMNSLRAEDTAVYYC	Oxidation M (4)Carbamidomethyl C (17)	3	2112.94	6.91428	Free	0	0
Pertuzumab Heavy Chain	80	96	YLQMNSLRAEDTAVYYC	Oxidation M (4)Carbamidomethyl C (17)	3	2112.94	6.89851	Free	300	1.14764
Pertuzumab Heavy Chain	80	96	YLQMNSLRAEDTAVYYC	Oxidation M (4)Carbamidomethyl C (17)	3	2112.94	6.90289	Free	600	1.22756
Pertuzumab Heavy Chain	80	96	YLQMNSLRAEDTAVYYC	Oxidation M (4)Carbamidomethyl C (17)	3	2112.94	6.91685	In-Complex	0	0
Pertuzumab Heavy Chain	80	96	YLQMNSLRAEDTAVYYC	Oxidation M (4)Carbamidomethyl C (17)	3	2112.94	6.91129	In-Complex	300	1.1515
Pertuzumab Heavy Chain	80	96	YLQMNSLRAEDTAVYYC	Oxidation M (4)Carbamidomethyl C (17)	3	2112.94	6.90556	In-Complex	600	1.31641
Pertuzumab Heavy Chain	93	113	VYYCARNLGPSFYFDYWGQGT	Carbamidomethyl C (4)	2	2564.13	5.43441	Free	0	0
Pertuzumab Heavy Chain	93	113	VYYCARNLGPSFYFDYWGQGT	Carbamidomethyl C (4)	2	2564.13	5.4109	Free	300	4.332
Pertuzumab Heavy Chain	93	113	VYYCARNLGPSFYFDYWGQGT	Carbamidomethyl C (4)	2	2564.13	5.42543	Free	600	5.23525
Pertuzumab Heavy Chain	93	113	VYYCARNLGPSFYFDYWGQGT	Carbamidomethyl C (4)	2	2564.13	5.45991	In-Complex	0	0
Pertuzumab Heavy Chain	93	113	VYYCARNLGPSFYFDYWGQGT	Carbamidomethyl C (4)	2	2564.13	5.4508	In-Complex	300	4.5965
Pertuzumab Heavy Chain	93	113	VYYCARNLGPSFYFDYWGQGT	Carbamidomethyl C (4)	2	2564.13	5.44794	In-Complex	600	5.33606
Pertuzumab Heavy Chain	105	114	YFDYWGQGTL		2	1249.55	8.09714	Free	0	0
Pertuzumab Heavy Chain	105	114	YFDYWGQGTL		2	1249.55	8.08458	Free	300	1.25053
Pertuzumab Heavy Chain	105	114	YFDYWGQGTL		2	1249.55	8.08649	Free	600	1.41803
Pertuzumab Heavy Chain	105	114	YFDYWGQGTL		2	1249.55	8.09316	In-Complex	0	0
Pertuzumab Heavy Chain	105	114	YFDYWGQGTL		2	1249.55	8.0913	In-Complex	300	1.23606
Pertuzumab Heavy Chain	105	114	YFDYWGQGTL		2	1249.55	8.08925	In-Complex	600	1.42091
Pertuzumab Heavy Chain	106	114	FDYWGQGTL		2	1086.49	7.73483	Free	0	0
Pertuzumab Heavy Chain	106	114	FDYWGQGTL		2	1086.49	7.72018	Free	300	0.962779
Pertuzumab Heavy Chain	106	114	FDYWGQGTL		2	1086.49	7.72389	Free	600	1.13559
Pertuzumab Heavy Chain	106	114	FDYWGQGTL		2	1086.49	7.73932	In-Complex	0	0
Pertuzumab Heavy Chain	106	114	FDYWGQGTL		2	1086.49	7.73578	In-Complex	300	0.991438
Pertuzumab Heavy Chain	106	114	FDYWGQGTL		2	1086.49	7.73662	In-Complex	600	1.17972
Pertuzumab Heavy Chain	148	157	VKDYFPEPVT		2	1194.6	6.12425	Free	0	0
Pertuzumab Heavy Chain	148	157	VKDYFPEPVT		2	1194.6	6.11281	Free	300	0.792522
Pertuzumab Heavy Chain	148	157	VKDYFPEPVT		2	1194.6	6.11669	Free	600	1.0371
Pertuzumab Heavy Chain	148	157	VKDYFPEPVT		2	1194.6	6.09759	In-Complex	0	0
Pertuzumab Heavy Chain	148	157	VKDYFPEPVT		2	1194.6	6.09483	In-Complex	300	0.74237
Pertuzumab Heavy Chain	148	157	VKDYFPEPVT		2	1194.6	6.09268	In-Complex	600	0.974028
Pertuzumab Heavy Chain	158	169	VSWNSGALTSGV		3	1177.58	6.32996	Free	0	0
Pertuzumab Heavy Chain	158	169	VSWNSGALTSGV		3	1177.58	6.3225	Free	300	1.59731
Pertuzumab Heavy Chain	158	169	VSWNSGALTSGV		3	1177.58	6.32567	Free	600	2.18959
Pertuzumab Heavy Chain	158	169	VSWNSGALTSGV		3	1177.58	6.32655	In-Complex	0	0
Pertuzumab Heavy Chain	158	169	VSWNSGALTSGV		3	1177.58	6.32728	In-Complex	300	1.85272
Pertuzumab Heavy Chain	158	169	VSWNSGALTSGV		3	1177.58	6.32665	In-Complex	600	2.37423
Pertuzumab Heavy Chain	161	176	NSGALTSGVHTFPAVL		2	1570.82	6.89131	Free	0	0
Pertuzumab Heavy Chain	161	176	NSGALTSGVHTFPAVL		2	1570.82	6.8672	Free	300	5.53024
Pertuzumab Heavy Chain	161	176	NSGALTSGVHTFPAVL		2	1570.82	6.86875	Free	600	5.6833
Pertuzumab Heavy Chain	161	176	NSGALTSGVHTFPAVL		2	1570.82	6.88904	In-Complex	0	0
Pertuzumab Heavy Chain	161	176	NSGALTSGVHTFPAVL		2	1570.82	6.88316	In-Complex	300	5.36074
Pertuzumab Heavy Chain	161	176	NSGALTSGVHTFPAVL		2	1570.82	6.88158	In-Complex	600	5.62118
Pertuzumab Heavy Chain	188	199	VTVPSSSLGTQT		1	1176.61	5.11619	Free	0	0
Pertuzumab Heavy Chain	188	199	VTVPSSSLGTQT		1	1176.61	5.1102	Free	300	5.2696
Pertuzumab Heavy Chain	188	199	VTVPSSSLGTQT		1	1176.61	5.11627	Free	600	5.32005
Pertuzumab Heavy Chain	188	199	VTVPSSSLGTQT		1	1176.61	5.09957	In-Complex	0	0
Pertuzumab Heavy Chain	188	199	VTVPSSSLGTQT		1	1176.61	5.09693	In-Complex	300	5.44516
Pertuzumab Heavy Chain	188	199	VTVPSSSLGTQT		1	1176.61	5.09313	In-Complex	600	5.6807
Pertuzumab Heavy Chain	239	254	GPSVFLFPPKPKDTLM		2	1773.96	6.85943	Free	0	0
Pertuzumab Heavy Chain	239	254	GPSVFLFPPKPKDTLM		2	1773.96	6.83871	Free	300	3.14371
Pertuzumab Heavy Chain	239	254	GPSVFLFPPKPKDTLM		2	1773.96	6.84236	Free	600	3.82484
Pertuzumab Heavy Chain	239	254	GPSVFLFPPKPKDTLM		2	1773.96	6.85078	In-Complex	0	0
Pertuzumab Heavy Chain	239	254	GPSVFLFPPKPKDTLM		2	1773.96	6.84682	In-Complex	300	3.20255
Pertuzumab Heavy Chain	239	254	GPSVFLFPPKPKDTLM		2	1773.96	6.84783	In-Complex	600	3.90713
Pertuzumab Heavy Chain	243	269	FLFPPKPKDTLMISRTPEVTCVVVDVS	Carbamidomethyl C (21)	5	3075.63	5.18451	Free	0	0
Pertuzumab Heavy Chain	243	269	FLFPPKPKDTLMISRTPEVTCVVVDVS	Carbamidomethyl C (21)	5	3075.63	5.16826	Free	300	3.5647
Pertuzumab Heavy Chain	243	269	FLFPPKPKDTLMISRTPEVTCVVVDVS	Carbamidomethyl C (21)	5	3075.63	5.16903	Free	600	4.00812
Pertuzumab Heavy Chain	243	269	FLFPPKPKDTLMISRTPEVTCVVVDVS	Carbamidomethyl C (21)	5	3075.63	5.16508	In-Complex	0	0
Pertuzumab Heavy Chain	243	269	FLFPPKPKDTLMISRTPEVTCVVVDVS	Carbamidomethyl C (21)	5	3075.63	5.14496	In-Complex	300	3.58022
Pertuzumab Heavy Chain	243	269	FLFPPKPKDTLMISRTPEVTCVVVDVS	Carbamidomethyl C (21)	5	3075.63	5.14048	In-Complex	600	4.00099
Pertuzumab Heavy Chain	244	254	LFPPKPKDTLM		1	1286.72	5.63578	Free	0	0
Pertuzumab Heavy Chain	244	254	LFPPKPKDTLM		1	1286.72	5.62187	Free	300	2.34706
Pertuzumab Heavy Chain	244	254	LFPPKPKDTLM		1	1286.72	5.62582	Free	600	2.86415
Pertuzumab Heavy Chain	244	254	LFPPKPKDTLM		1	1286.72	5.61121	In-Complex	0	0
Pertuzumab Heavy Chain	244	254	LFPPKPKDTLM		1	1286.72	5.60967	In-Complex	300	2.3684
Pertuzumab Heavy Chain	244	254	LFPPKPKDTLM		1	1286.72	5.60938	In-Complex	600	2.83984
Pertuzumab Heavy Chain	245	254	FPPKPKDTLM		2	1173.63	6.41781	Free	0	0
Pertuzumab Heavy Chain	245	254	FPPKPKDTLM		2	1173.63	6.40282	Free	300	2.05881
Pertuzumab Heavy Chain	245	254	FPPKPKDTLM		2	1173.63	6.40647	Free	600	2.47934
Pertuzumab Heavy Chain	245	254	FPPKPKDTLM		2	1173.63	6.41217	In-Complex	0	0
Pertuzumab Heavy Chain	245	254	FPPKPKDTLM		2	1173.63	6.40707	In-Complex	300	1.98115
Pertuzumab Heavy Chain	245	254	FPPKPKDTLM		2	1173.63	6.40721	In-Complex	600	2.38687
Pertuzumab Heavy Chain	255	262	ISRTPEVT		2	902.494	4.194	Free	0	0
Pertuzumab Heavy Chain	255	262	ISRTPEVT		2	902.494	4.18997	Free	300	1.69043
Pertuzumab Heavy Chain	255	262	ISRTPEVT		2	902.494	4.17815	Free	600	1.73647
Pertuzumab Heavy Chain	255	262	ISRTPEVT		2	902.494	4.19221	In-Complex	0	0
Pertuzumab Heavy Chain	255	262	ISRTPEVT		2	902.494	4.18768	In-Complex	300	1.60906
Pertuzumab Heavy Chain	255	262	ISRTPEVT		2	902.494	4.18374	In-Complex	600	1.64707
Pertuzumab Heavy Chain	265	279	VVDVSHEDPEVKFNW		3	1799.86	6.74804	Free	0	0
Pertuzumab Heavy Chain	265	279	VVDVSHEDPEVKFNW		3	1799.86	6.73319	Free	300	3.36359
Pertuzumab Heavy Chain	265	279	VVDVSHEDPEVKFNW		3	1799.86	6.73754	Free	600	3.54892
Pertuzumab Heavy Chain	265	279	VVDVSHEDPEVKFNW		3	1799.86	6.73283	In-Complex	0	0
Pertuzumab Heavy Chain	265	279	VVDVSHEDPEVKFNW		3	1799.86	6.72938	In-Complex	300	3.2748
Pertuzumab Heavy Chain	265	279	VVDVSHEDPEVKFNW		3	1799.86	6.72964	In-Complex	600	3.44272
Pertuzumab Heavy Chain	268	279	VSHEDPEVKFNW		2	1486.7	6.59377	Free	0	0
Pertuzumab Heavy Chain	268	279	VSHEDPEVKFNW		2	1486.7	6.58223	Free	300	2.37801
Pertuzumab Heavy Chain	268	279	VSHEDPEVKFNW		2	1486.7	6.58561	Free	600	2.47724
Pertuzumab Heavy Chain	268	279	VSHEDPEVKFNW		2	1486.7	6.58259	In-Complex	0	0
Pertuzumab Heavy Chain	268	279	VSHEDPEVKFNW		2	1486.7	6.58124	In-Complex	300	2.3529
Pertuzumab Heavy Chain	268	279	VSHEDPEVKFNW		2	1486.7	6.58124	In-Complex	600	2.45337
Pertuzumab Heavy Chain	280	301	YVDGVEVHNAKTKPREEQYNST		4	2564.24	4.15353	Free	0	0
Pertuzumab Heavy Chain	280	301	YVDGVEVHNAKTKPREEQYNST		4	2564.24	4.13773	Free	300	9.32327
Pertuzumab Heavy Chain	280	301	YVDGVEVHNAKTKPREEQYNST		4	2564.24	4.1378	Free	600	9.28491
Pertuzumab Heavy Chain	280	301	YVDGVEVHNAKTKPREEQYNST		4	2564.24	4.13823	In-Complex	0	0
Pertuzumab Heavy Chain	280	301	YVDGVEVHNAKTKPREEQYNST		4	2564.24	4.13075	In-Complex	300	8.98433
Pertuzumab Heavy Chain	280	301	YVDGVEVHNAKTKPREEQYNST		4	2564.24	4.12634	In-Complex	600	9.19133
Pertuzumab Heavy Chain	303	308	RVVSVL		1	672.44	5.71448	Free	0	0
Pertuzumab Heavy Chain	303	308	RVVSVL		1	672.44	5.7032	Free	300	0.091977
Pertuzumab Heavy Chain	303	308	RVVSVL		1	672.44	5.70393	Free	600	0.096657
Pertuzumab Heavy Chain	303	308	RVVSVL		1	672.44	5.69463	In-Complex	0	0
Pertuzumab Heavy Chain	303	308	RVVSVL		1	672.44	5.69592	In-Complex	300	0.039493
Pertuzumab Heavy Chain	303	308	RVVSVL		1	672.44	5.69559	In-Complex	600	0.053123
Pertuzumab Heavy Chain	309	320	TVLHQDWLNGKE		2	1439.73	5.81038	Free	0	0
Pertuzumab Heavy Chain	309	320	TVLHQDWLNGKE		2	1439.73	5.79999	Free	300	1.32866
Pertuzumab Heavy Chain	309	320	TVLHQDWLNGKE		2	1439.73	5.80638	Free	600	1.60927
Pertuzumab Heavy Chain	309	320	TVLHQDWLNGKE		2	1439.73	5.79902	In-Complex	0	0
Pertuzumab Heavy Chain	309	320	TVLHQDWLNGKE		2	1439.73	5.79313	In-Complex	300	1.24715
Pertuzumab Heavy Chain	309	320	TVLHQDWLNGKE		2	1439.73	5.79263	In-Complex	600	1.5083
Pertuzumab Heavy Chain	336	358	KTISKAKGQPREPQVYTLPPSRE		4	2610.44	4.53878	Free	0	0
Pertuzumab Heavy Chain	336	358	KTISKAKGQPREPQVYTLPPSRE		4	2610.44	4.52578	Free	300	6.0846
Pertuzumab Heavy Chain	336	358	KTISKAKGQPREPQVYTLPPSRE		4	2610.44	4.53932	Free	600	6.32304
Pertuzumab Heavy Chain	336	358	KTISKAKGQPREPQVYTLPPSRE		4	2610.44	4.49816	In-Complex	0	0
Pertuzumab Heavy Chain	336	358	KTISKAKGQPREPQVYTLPPSRE		4	2610.44	4.49377	In-Complex	300	6.08683
Pertuzumab Heavy Chain	336	358	KTISKAKGQPREPQVYTLPPSRE		4	2610.44	4.49048	In-Complex	600	6.31372
Pertuzumab Heavy Chain	336	367	KTISKAKGQPREPQVYTLPPSREEMTKNQVSL	Oxidation M (25)	4	3656.94	5.62031	Free	0	0
Pertuzumab Heavy Chain	336	367	KTISKAKGQPREPQVYTLPPSREEMTKNQVSL	Oxidation M (25)	4	3656.94	5.61205	Free	300	5.46423
Pertuzumab Heavy Chain	336	367	KTISKAKGQPREPQVYTLPPSREEMTKNQVSL	Oxidation M (25)	4	3656.94	5.60431	Free	600	5.79491
Pertuzumab Heavy Chain	336	367	KTISKAKGQPREPQVYTLPPSREEMTKNQVSL	Oxidation M (25)	4	3656.94	5.60498	In-Complex	0	0
Pertuzumab Heavy Chain	336	367	KTISKAKGQPREPQVYTLPPSREEMTKNQVSL	Oxidation M (25)	4	3656.94	5.60151	In-Complex	300	5.66766
Pertuzumab Heavy Chain	336	367	KTISKAKGQPREPQVYTLPPSREEMTKNQVSL	Oxidation M (25)	4	3656.94	5.59628	In-Complex	600	6.17487
Pertuzumab Heavy Chain	351	367	YTLPPSREEMTKNQVSL		2	1993.01	5.58436	Free	0	0
Pertuzumab Heavy Chain	351	367	YTLPPSREEMTKNQVSL		2	1993.01	5.57043	Free	300	5.11043
Pertuzumab Heavy Chain	351	367	YTLPPSREEMTKNQVSL		2	1993.01	5.57148	Free	600	5.28195
Pertuzumab Heavy Chain	351	367	YTLPPSREEMTKNQVSL		2	1993.01	5.57444	In-Complex	0	0
Pertuzumab Heavy Chain	351	367	YTLPPSREEMTKNQVSL		2	1993.01	5.56925	In-Complex	300	5.02398
Pertuzumab Heavy Chain	351	367	YTLPPSREEMTKNQVSL		2	1993.01	5.5674	In-Complex	600	5.19217
Pertuzumab Heavy Chain	359	367	EMTKNQVSL		2	1049.53	5.33614	Free	0	0
Pertuzumab Heavy Chain	359	367	EMTKNQVSL		2	1049.53	5.32536	Free	300	2.79124
Pertuzumab Heavy Chain	359	367	EMTKNQVSL		2	1049.53	5.32205	Free	600	2.7965
Pertuzumab Heavy Chain	359	367	EMTKNQVSL		2	1049.53	5.31065	In-Complex	0	0
Pertuzumab Heavy Chain	359	367	EMTKNQVSL		2	1049.53	5.29813	In-Complex	300	2.4659
Pertuzumab Heavy Chain	359	367	EMTKNQVSL		2	1049.53	5.29634	In-Complex	600	2.52964
Pertuzumab Heavy Chain	371	378	VKGFYPSD		2	912.446	5.42666	Free	0	0
Pertuzumab Heavy Chain	371	378	VKGFYPSD		2	912.446	5.41542	Free	300	1.12335
Pertuzumab Heavy Chain	371	378	VKGFYPSD		2	912.446	5.4138	Free	600	1.25575
Pertuzumab Heavy Chain	371	378	VKGFYPSD		2	912.446	5.43004	In-Complex	0	0
Pertuzumab Heavy Chain	371	378	VKGFYPSD		2	912.446	5.42463	In-Complex	300	1.04679
Pertuzumab Heavy Chain	371	378	VKGFYPSD		2	912.446	5.4244	In-Complex	600	1.1743
Pertuzumab Heavy Chain	371	382	VKGFYPSDIAVE		2	1324.68	6.31013	Free	0	0
Pertuzumab Heavy Chain	371	382	VKGFYPSDIAVE		2	1324.68	6.29647	Free	300	2.05106
Pertuzumab Heavy Chain	371	382	VKGFYPSDIAVE		2	1324.68	6.30079	Free	600	2.21729
Pertuzumab Heavy Chain	371	382	VKGFYPSDIAVE		2	1324.68	6.31387	In-Complex	0	0
Pertuzumab Heavy Chain	371	382	VKGFYPSDIAVE		2	1324.68	6.31075	In-Complex	300	2.03054
Pertuzumab Heavy Chain	371	382	VKGFYPSDIAVE		2	1324.68	6.31047	In-Complex	600	2.21475
Pertuzumab Heavy Chain	379	400	IAVEWESNGQPENNYKTTPPVL		3	2486.22	6.57328	Free	0	0
Pertuzumab Heavy Chain	379	400	IAVEWESNGQPENNYKTTPPVL		3	2486.22	6.55905	Free	300	6.00909
Pertuzumab Heavy Chain	379	400	IAVEWESNGQPENNYKTTPPVL		3	2486.22	6.56398	Free	600	6.43861
Pertuzumab Heavy Chain	379	400	IAVEWESNGQPENNYKTTPPVL		3	2486.22	6.56649	In-Complex	0	0
Pertuzumab Heavy Chain	379	400	IAVEWESNGQPENNYKTTPPVL		3	2486.22	6.55837	In-Complex	300	5.89594
Pertuzumab Heavy Chain	379	400	IAVEWESNGQPENNYKTTPPVL		3	2486.22	6.56037	In-Complex	600	6.22726
Pertuzumab Heavy Chain	382	400	EWESNGQPENNYKTTPPVL		2	2203.03	6.16795	Free	0	0
Pertuzumab Heavy Chain	382	400	EWESNGQPENNYKTTPPVL		2	2203.03	6.15622	Free	300	5.32511
Pertuzumab Heavy Chain	382	400	EWESNGQPENNYKTTPPVL		2	2203.03	6.1583	Free	600	5.74712
Pertuzumab Heavy Chain	382	400	EWESNGQPENNYKTTPPVL		2	2203.03	6.12502	In-Complex	0	0
Pertuzumab Heavy Chain	382	400	EWESNGQPENNYKTTPPVL		2	2203.03	6.12019	In-Complex	300	5.21176
Pertuzumab Heavy Chain	382	400	EWESNGQPENNYKTTPPVL		2	2203.03	6.1172	In-Complex	600	5.61229
Pertuzumab Heavy Chain	383	400	WESNGQPENNYKTTPPVL		3	2073.99	6.08984	Free	0	0
Pertuzumab Heavy Chain	383	400	WESNGQPENNYKTTPPVL		3	2073.99	6.07651	Free	300	5.32685
Pertuzumab Heavy Chain	383	400	WESNGQPENNYKTTPPVL		3	2073.99	6.08059	Free	600	5.77906
Pertuzumab Heavy Chain	383	400	WESNGQPENNYKTTPPVL		3	2073.99	6.06016	In-Complex	0	0
Pertuzumab Heavy Chain	383	400	WESNGQPENNYKTTPPVL		3	2073.99	6.05579	In-Complex	300	5.16551
Pertuzumab Heavy Chain	383	400	WESNGQPENNYKTTPPVL		3	2073.99	6.05398	In-Complex	600	5.59101
Pertuzumab Heavy Chain	393	400	YKTTPPVL		1	918.529	5.64142	Free	0	0
Pertuzumab Heavy Chain	393	400	YKTTPPVL		1	918.529	5.62843	Free	300	1.4898
Pertuzumab Heavy Chain	393	400	YKTTPPVL		1	918.529	5.62857	Free	600	1.58408
Pertuzumab Heavy Chain	393	400	YKTTPPVL		1	918.529	5.62102	In-Complex	0	0
Pertuzumab Heavy Chain	393	400	YKTTPPVL		1	918.529	5.6185	In-Complex	300	1.47334
Pertuzumab Heavy Chain	393	400	YKTTPPVL		1	918.529	5.6176	In-Complex	600	1.56533
Pertuzumab Heavy Chain	401	406	DSDGSF		1	627.226	5.33725	Free	0	0
Pertuzumab Heavy Chain	401	406	DSDGSF		1	627.226	5.33288	Free	300	1.01886
Pertuzumab Heavy Chain	401	406	DSDGSF		1	627.226	5.32493	Free	600	1.02168
Pertuzumab Heavy Chain	401	406	DSDGSF		1	627.226	5.33582	In-Complex	0	0
Pertuzumab Heavy Chain	401	406	DSDGSF		1	627.226	5.33408	In-Complex	300	1.04763
Pertuzumab Heavy Chain	401	406	DSDGSF		1	627.226	5.3312	In-Complex	600	1.05967
Pertuzumab Heavy Chain	404	437	GSFFLYSKLTVDKSRWQQGNVFSCSVMHEALHNH	Carbamidomethyl C (24)Oxidation M (27)	9	4025.92	5.25593	Free	0	0
Pertuzumab Heavy Chain	404	437	GSFFLYSKLTVDKSRWQQGNVFSCSVMHEALHNH	Carbamidomethyl C (24)Oxidation M (27)	9	4025.92	5.24342	Free	300	8.16505
Pertuzumab Heavy Chain	404	437	GSFFLYSKLTVDKSRWQQGNVFSCSVMHEALHNH	Carbamidomethyl C (24)Oxidation M (27)	9	4025.92	5.24099	Free	600	9.32294
Pertuzumab Heavy Chain	404	437	GSFFLYSKLTVDKSRWQQGNVFSCSVMHEALHNH	Carbamidomethyl C (24)Oxidation M (27)	9	4025.92	5.23713	In-Complex	0	0
Pertuzumab Heavy Chain	404	437	GSFFLYSKLTVDKSRWQQGNVFSCSVMHEALHNH	Carbamidomethyl C (24)Oxidation M (27)	9	4025.92	5.23275	In-Complex	300	8.33823
Pertuzumab Heavy Chain	404	437	GSFFLYSKLTVDKSRWQQGNVFSCSVMHEALHNH	Carbamidomethyl C (24)Oxidation M (27)	9	4025.92	5.2309	In-Complex	600	9.51202
Pertuzumab Heavy Chain	407	412	FLYSKL		1	770.445	6.41522	Free	0	0
Pertuzumab Heavy Chain	407	412	FLYSKL		1	770.445	6.40488	Free	300	0.19313
Pertuzumab Heavy Chain	407	412	FLYSKL		1	770.445	6.40832	Free	600	0.199114
Pertuzumab Heavy Chain	407	412	FLYSKL		1	770.445	6.39504	In-Complex	0	0
Pertuzumab Heavy Chain	407	412	FLYSKL		1	770.445	6.39222	In-Complex	300	0.283719
Pertuzumab Heavy Chain	407	412	FLYSKL		1	770.445	6.39032	In-Complex	600	0.284267
Pertuzumab Heavy Chain	413	424	TVDKSRWQQGNV		2	1417.72	4.79904	Free	0	0
Pertuzumab Heavy Chain	413	424	TVDKSRWQQGNV		2	1417.72	4.79025	Free	300	4.17458
Pertuzumab Heavy Chain	413	424	TVDKSRWQQGNV		2	1417.72	4.77862	Free	600	4.61087
Pertuzumab Heavy Chain	413	424	TVDKSRWQQGNV		2	1417.72	4.78536	In-Complex	0	0
Pertuzumab Heavy Chain	413	424	TVDKSRWQQGNV		2	1417.72	4.77534	In-Complex	300	4.15842
Pertuzumab Heavy Chain	413	424	TVDKSRWQQGNV		2	1417.72	4.77187	In-Complex	600	4.58724
Pertuzumab Heavy Chain	417	448	SRWQQGNVFSCSVMHEALHNHYTQKSLSLSPG	Carbamidomethyl C (11)Oxidation M (14)	5	3701.73	6.26641	Free	0	0
Pertuzumab Heavy Chain	417	448	SRWQQGNVFSCSVMHEALHNHYTQKSLSLSPG	Carbamidomethyl C (11)Oxidation M (14)	5	3701.73	6.24989	Free	300	6.12805
Pertuzumab Heavy Chain	417	448	SRWQQGNVFSCSVMHEALHNHYTQKSLSLSPG	Carbamidomethyl C (11)Oxidation M (14)	5	3701.73	6.25188	Free	600	6.24324
Pertuzumab Heavy Chain	417	448	SRWQQGNVFSCSVMHEALHNHYTQKSLSLSPG	Carbamidomethyl C (11)Oxidation M (14)	5	3701.73	6.29555	In-Complex	0	0
Pertuzumab Heavy Chain	417	448	SRWQQGNVFSCSVMHEALHNHYTQKSLSLSPG	Carbamidomethyl C (11)Oxidation M (14)	5	3701.73	6.29774	In-Complex	300	6.23211
Pertuzumab Heavy Chain	417	448	SRWQQGNVFSCSVMHEALHNHYTQKSLSLSPG	Carbamidomethyl C (11)Oxidation M (14)	5	3701.73	6.29423	In-Complex	600	6.78714
Pertuzumab Heavy Chain	426	447	SCSVMHEALHNHYTQKSLSLSP	Carbamidomethyl C (2)	3	2526.19	5.4272	Free	0	0
Pertuzumab Heavy Chain	426	447	SCSVMHEALHNHYTQKSLSLSP	Carbamidomethyl C (2)	3	2526.19	5.40812	Free	300	4.98784
Pertuzumab Heavy Chain	426	447	SCSVMHEALHNHYTQKSLSLSP	Carbamidomethyl C (2)	3	2526.19	5.41157	Free	600	5.42634
Pertuzumab Heavy Chain	426	447	SCSVMHEALHNHYTQKSLSLSP	Carbamidomethyl C (2)	3	2526.19	5.42886	In-Complex	0	0
Pertuzumab Heavy Chain	426	447	SCSVMHEALHNHYTQKSLSLSP	Carbamidomethyl C (2)	3	2526.19	5.43308	In-Complex	300	4.96729
Pertuzumab Heavy Chain	426	447	SCSVMHEALHNHYTQKSLSLSP	Carbamidomethyl C (2)	3	2526.19	5.43215	In-Complex	600	5.39088
Pertuzumab Heavy Chain	429	448	VMHEALHNHYTQKSLSLSPG		4	2249.11	4.89198	Free	0	0
Pertuzumab Heavy Chain	429	448	VMHEALHNHYTQKSLSLSPG		4	2249.11	4.88088	Free	300	4.54645
Pertuzumab Heavy Chain	429	448	VMHEALHNHYTQKSLSLSPG		4	2249.11	4.88021	Free	600	4.84317
Pertuzumab Heavy Chain	429	448	VMHEALHNHYTQKSLSLSPG		4	2249.11	4.86366	In-Complex	0	0
Pertuzumab Heavy Chain	429	448	VMHEALHNHYTQKSLSLSPG		4	2249.11	4.85883	In-Complex	300	4.60713
Pertuzumab Heavy Chain	429	448	VMHEALHNHYTQKSLSLSPG		4	2249.11	4.85745	In-Complex	600	4.91108
Pertuzumab Heavy Chain	431	448	HEALHNHYTQKSLSLSPG		3	2019	4.69259	Free	0	0
Pertuzumab Heavy Chain	431	448	HEALHNHYTQKSLSLSPG		3	2019	4.6793	Free	300	4.06335
Pertuzumab Heavy Chain	431	448	HEALHNHYTQKSLSLSPG		3	2019	4.67731	Free	600	4.37372
Pertuzumab Heavy Chain	431	448	HEALHNHYTQKSLSLSPG		3	2019	4.67076	In-Complex	0	0
Pertuzumab Heavy Chain	431	448	HEALHNHYTQKSLSLSPG		3	2019	4.66344	In-Complex	300	4.12932
Pertuzumab Heavy Chain	431	448	HEALHNHYTQKSLSLSPG		3	2019	4.66165	In-Complex	600	4.40535
Pertuzumab Heavy Chain	435	448	HNHYTQKSLSLSPG		3	1568.78	4.67944	Free	0	0
Pertuzumab Heavy Chain	435	448	HNHYTQKSLSLSPG		3	1568.78	4.66746	Free	300	4.04217
Pertuzumab Heavy Chain	435	448	HNHYTQKSLSLSPG		3	1568.78	4.66055	Free	600	4.30641
Pertuzumab Heavy Chain	435	448	HNHYTQKSLSLSPG		3	1568.78	4.65825	In-Complex	0	0
Pertuzumab Heavy Chain	435	448	HNHYTQKSLSLSPG		3	1568.78	4.65182	In-Complex	300	4.00063
Pertuzumab Heavy Chain	435	448	HNHYTQKSLSLSPG		3	1568.78	4.64809	In-Complex	600	4.23859
Pertuzumab Light Chain	20	36	TITCKASQDVSIGVAWY	Carbamidomethyl C (4)	2	1898.93	6.81615	Free	0	0
Pertuzumab Light Chain	20	36	TITCKASQDVSIGVAWY	Carbamidomethyl C (4)	2	1898.93	6.8031	Free	300	3.36535
Pertuzumab Light Chain	20	36	TITCKASQDVSIGVAWY	Carbamidomethyl C (4)	2	1898.93	6.80754	Free	600	3.53362
Pertuzumab Light Chain	20	36	TITCKASQDVSIGVAWY	Carbamidomethyl C (4)	2	1898.93	6.80615	In-Complex	0	0
Pertuzumab Light Chain	20	36	TITCKASQDVSIGVAWY	Carbamidomethyl C (4)	2	1898.93	6.80297	In-Complex	300	3.28744
Pertuzumab Light Chain	20	36	TITCKASQDVSIGVAWY	Carbamidomethyl C (4)	2	1898.93	6.8035	In-Complex	600	3.48528
Pertuzumab Light Chain	42	70	KAPKLLIYSASYRYTGVPSRFSGSGSGTD		3	3065.57	6.68299	Free	0	0
Pertuzumab Light Chain	42	70	KAPKLLIYSASYRYTGVPSRFSGSGSGTD		3	3065.57	6.66825	Free	300	2.31618
Pertuzumab Light Chain	42	70	KAPKLLIYSASYRYTGVPSRFSGSGSGTD		3	3065.57	6.66461	Free	600	2.73995
Pertuzumab Light Chain	42	70	KAPKLLIYSASYRYTGVPSRFSGSGSGTD		3	3065.57	6.66285	In-Complex	0	0
Pertuzumab Light Chain	42	70	KAPKLLIYSASYRYTGVPSRFSGSGSGTD		3	3065.57	6.65689	In-Complex	300	2.05102
Pertuzumab Light Chain	42	70	KAPKLLIYSASYRYTGVPSRFSGSGSGTD		3	3065.57	6.66366	In-Complex	600	2.75193
Pertuzumab Light Chain	58	75	VPSRFSGSGSGTDFTLTI		3	1828.91	4.69835	Free	0	0
Pertuzumab Light Chain	58	75	VPSRFSGSGSGTDFTLTI		3	1828.91	4.68829	Free	300	3.47039
Pertuzumab Light Chain	58	75	VPSRFSGSGSGTDFTLTI		3	1828.91	4.68628	Free	600	3.75733
Pertuzumab Light Chain	58	75	VPSRFSGSGSGTDFTLTI		3	1828.91	4.67625	In-Complex	0	0
Pertuzumab Light Chain	58	75	VPSRFSGSGSGTDFTLTI		3	1828.91	4.67192	In-Complex	300	3.31664
Pertuzumab Light Chain	58	75	VPSRFSGSGSGTDFTLTI		3	1828.91	4.6723	In-Complex	600	3.50451
Pertuzumab Light Chain	89	127	QQYYIYPYTFGQGTKVEIKRTVAAPSVFIFPPSDEQLKS		5	4496.32	6.74824	Free	0	0
Pertuzumab Light Chain	89	127	QQYYIYPYTFGQGTKVEIKRTVAAPSVFIFPPSDEQLKS		5	4496.32	6.73664	Free	300	8.35471
Pertuzumab Light Chain	89	127	QQYYIYPYTFGQGTKVEIKRTVAAPSVFIFPPSDEQLKS		5	4496.32	6.74036	Free	600	8.70571
Pertuzumab Light Chain	89	127	QQYYIYPYTFGQGTKVEIKRTVAAPSVFIFPPSDEQLKS		5	4496.32	6.70305	In-Complex	0	0
Pertuzumab Light Chain	89	127	QQYYIYPYTFGQGTKVEIKRTVAAPSVFIFPPSDEQLKS		5	4496.32	6.72444	In-Complex	300	8.32646
Pertuzumab Light Chain	89	127	QQYYIYPYTFGQGTKVEIKRTVAAPSVFIFPPSDEQLKS		5	4496.32	6.72709	In-Complex	600	8.73967
Pertuzumab Light Chain	104	122	VEIKRTVAAPSVFIFPPSD		4	2073.14	4.78884	Free	0	0
Pertuzumab Light Chain	104	122	VEIKRTVAAPSVFIFPPSD		4	2073.14	4.78822	Free	300	2.52044
Pertuzumab Light Chain	104	122	VEIKRTVAAPSVFIFPPSD		4	2073.14	4.78572	Free	600	2.73084
Pertuzumab Light Chain	104	122	VEIKRTVAAPSVFIFPPSD		4	2073.14	4.73939	In-Complex	0	0
Pertuzumab Light Chain	104	122	VEIKRTVAAPSVFIFPPSD		4	2073.14	4.69896	In-Complex	300	2.50471
Pertuzumab Light Chain	104	122	VEIKRTVAAPSVFIFPPSD		4	2073.14	4.69927	In-Complex	600	2.77238
Pertuzumab Light Chain	116	122	FIFPPSD		1	822.403	6.73976	Free	0	0
Pertuzumab Light Chain	116	122	FIFPPSD		1	822.403	6.73002	Free	300	0.800501
Pertuzumab Light Chain	116	122	FIFPPSD		1	822.403	6.73374	Free	600	0.863868
Pertuzumab Light Chain	116	122	FIFPPSD		1	822.403	6.72461	In-Complex	0	0
Pertuzumab Light Chain	116	122	FIFPPSD		1	822.403	6.72539	In-Complex	300	0.82614
Pertuzumab Light Chain	116	122	FIFPPSD		1	822.403	6.72561	In-Complex	600	0.894359
Pertuzumab Light Chain	116	125	FIFPPSDEQL		2	1192.59	7.35138	Free	0	0
Pertuzumab Light Chain	116	125	FIFPPSDEQL		2	1192.59	7.34009	Free	300	1.49756
Pertuzumab Light Chain	116	125	FIFPPSDEQL		2	1192.59	7.34889	Free	600	1.83931
Pertuzumab Light Chain	116	125	FIFPPSDEQL		2	1192.59	7.34866	In-Complex	0	0
Pertuzumab Light Chain	116	125	FIFPPSDEQL		2	1192.59	7.34686	In-Complex	300	1.43992
Pertuzumab Light Chain	116	125	FIFPPSDEQL		2	1192.59	7.34642	In-Complex	600	1.72775
Pertuzumab Light Chain	123	132	EQLKSGTASV		3	1019.54	3.93657	Free	0	0
Pertuzumab Light Chain	123	132	EQLKSGTASV		3	1019.54	3.93291	Free	300	2.11332
Pertuzumab Light Chain	123	132	EQLKSGTASV		3	1019.54	3.95435	Free	600	2.31871
Pertuzumab Light Chain	123	132	EQLKSGTASV		3	1019.54	3.92933	In-Complex	0	0
Pertuzumab Light Chain	123	132	EQLKSGTASV		3	1019.54	3.90938	In-Complex	300	2.10137
Pertuzumab Light Chain	123	132	EQLKSGTASV		3	1019.54	3.901	In-Complex	600	2.27918
Pertuzumab Light Chain	136	161	LNNFYPREAKVQWKVDNALQSGNSQE		7	3035.5	6.12746	Free	0	0
Pertuzumab Light Chain	136	161	LNNFYPREAKVQWKVDNALQSGNSQE		7	3035.5	6.11333	Free	300	5.10152
Pertuzumab Light Chain	136	161	LNNFYPREAKVQWKVDNALQSGNSQE		7	3035.5	6.11756	Free	600	5.93599
Pertuzumab Light Chain	136	161	LNNFYPREAKVQWKVDNALQSGNSQE		7	3035.5	6.10489	In-Complex	0	0
Pertuzumab Light Chain	136	161	LNNFYPREAKVQWKVDNALQSGNSQE		7	3035.5	6.0886	In-Complex	300	4.56443
Pertuzumab Light Chain	136	161	LNNFYPREAKVQWKVDNALQSGNSQE		7	3035.5	6.07647	In-Complex	600	5.45634
Pertuzumab Light Chain	144	161	AKVQWKVDNALQSGNSQE		3	2002	5.47252	Free	0	0
Pertuzumab Light Chain	144	161	AKVQWKVDNALQSGNSQE		3	2002	5.46326	Free	300	6.30865
Pertuzumab Light Chain	144	161	AKVQWKVDNALQSGNSQE		3	2002	5.46161	Free	600	7.03261
Pertuzumab Light Chain	144	161	AKVQWKVDNALQSGNSQE		3	2002	5.47378	In-Complex	0	0
Pertuzumab Light Chain	144	161	AKVQWKVDNALQSGNSQE		3	2002	5.46625	In-Complex	300	6.5514
Pertuzumab Light Chain	144	161	AKVQWKVDNALQSGNSQE		3	2002	5.46429	In-Complex	600	7.03634
Pertuzumab Light Chain	149	161	KVDNALQSGNSQE		2	1389.66	4.19228	Free	0	0
Pertuzumab Light Chain	149	161	KVDNALQSGNSQE		2	1389.66	4.18388	Free	300	5.21961
Pertuzumab Light Chain	149	161	KVDNALQSGNSQE		2	1389.66	4.1689	Free	600	5.43117
Pertuzumab Light Chain	149	161	KVDNALQSGNSQE		2	1389.66	4.11273	In-Complex	0	0
Pertuzumab Light Chain	149	161	KVDNALQSGNSQE		2	1389.66	4.16861	In-Complex	300	5.07296
Pertuzumab Light Chain	149	161	KVDNALQSGNSQE		2	1389.66	4.17826	In-Complex	600	5.3421
Pertuzumab Light Chain	149	172	KVDNALQSGNSQESVTEQDSKDST		4	2567.17	4.16227	Free	0	0
Pertuzumab Light Chain	149	172	KVDNALQSGNSQESVTEQDSKDST		4	2567.17	4.15017	Free	300	7.971
Pertuzumab Light Chain	149	172	KVDNALQSGNSQESVTEQDSKDST		4	2567.17	4.14614	Free	600	8.11368
Pertuzumab Light Chain	149	172	KVDNALQSGNSQESVTEQDSKDST		4	2567.17	4.15882	In-Complex	0	0
Pertuzumab Light Chain	149	172	KVDNALQSGNSQESVTEQDSKDST		4	2567.17	4.13076	In-Complex	300	7.77734
Pertuzumab Light Chain	149	172	KVDNALQSGNSQESVTEQDSKDST		4	2567.17	4.12658	In-Complex	600	7.7793
